# Supplementary material for: Overexpression of PagERF072 from Poplar Improves Salt Tolerance
Source: Int J Mol Sci. 2022 Sep 14;23(18):10707. doi: 10.3390/ijms231810707 (PMC9502824; doi:10.3390/ijms231810707)
Supplement: Supplementary file 1 [file ijms-23-10707-s001.zip]

Archive with 2 entries (2 files):
- Supplementary Table S1.xlsx
- Supplementary Table S2 .xlsx
