# Supplementary material for: Overexpression of PagERF072 from Poplar Improves Salt Tolerance
Source: Int J Mol Sci. 2022 Sep 14;23(18):10707. doi: 10.3390/ijms231810707 (PMC9502824; doi:10.3390/ijms231810707)
Supplement: Supplementary file 1 [file ijms-23-10707-s001.zip › Supplementary Table S1.xlsx]

## Sheet: The FPKM of ERFs
gene-id	S1-FPKM	S2-FPKM	S3-FPKM	W1-FPKM	W2-FPKM	W3-FPKM
Potri.001G004700.1	0	0.18	0.18	0	0.75	0.18
Potri.001G048200.1	0	1.54	0.25	0.64	1.06	0.74
Potri.001G067600.1	1.35	0.24	0.94	0.4	0.2	0
Potri.001G069300.1	0	0.18	0	0	0	0
Potri.001G079600.1	117.74	88.55	114.71	27.34	61.58	55.01
Potri.001G079800.1	5.94	6.9	8.5	3.65	1.81	12.67
Potri.001G094800.1	8.35	3.45	10.25	2.9	6.11	6.01
Potri.001G110500.1	0	0	0	0	0	0
Potri.001G110700.1	0.22	0	0	0	0	0
Potri.001G110800.1	0.68	0.24	0	0	0	0
Potri.001G154100.1	3.77	0.78	0.15	0.52	0.65	2.41
Potri.001G154200.1	5.18	4.49	6.22	3.9	3.02	15.61
Potri.001G157100.1	0	0	0	0	0	0
Potri.001G163700.1	58.61	49.84	57.61	18.91	24.94	27.56
Potri.001G181500.1	0.32	0	0	0	0	0
Potri.001G187500.1	9.11	6.18	10.18	5.35	8.26	5.74
Potri.001G313500.1	0	0	0	0	0	0
Potri.001G315300.1	0	0	0	0	0	0
Potri.001G356100.1	36.71	42.38	45.5	40.02	46.79	53.84
Potri.001G397200.1	46.24	25.87	33.07	12.04	10.82	22.64
Potri.001G453100.1	0	0	0	0	0	0
Potri.002G029400.1	0	0.23	0.22	0	0	0
Potri.002G039000.1	0.66	1.87	1.37	0.59	0.39	0
Potri.002G039200.1	0	0	0	0	0	0
Potri.002G039300.1	0	0	0	0	0	0
Potri.002G043300.1	0	0	0.26	0	0.45	0.52
Potri.002G085600.1	0.5	0.27	0.52	0	0	0
Potri.002G094200.1	219.8	135.19	222.53	68.68	88.36	70.15
Potri.002G124000.1	92.63	69.81	105.79	25.28	30.3	42.93
Potri.002G153500.1	0	0.24	0	0	0	0
Potri.002G167400.1	2.27	2.42	2.16	0.84	0.17	0.2
Potri.002G172600.1	0	0	3.13	1.4	1.29	0.82
Potri.002G201600.1	3.51	3.1	5.41	3.56	5.15	2.85
Potri.002G246100.1	6.61	6.26	6.38	6.9	8.03	5.91
Potri.003G033000.1	0	0	0.33	0.57	0	0.66
Potri.003G050700.1	0.18	0.2	0.77	0.16	0.33	1.14
Potri.003G054100.1	0	0	0	0	0	0
Potri.003G071700.1	59.15	49.7	61.93	26	36.35	37.98
Potri.003G077700.1	0	0	0	0	0	0
Potri.003G079300.1	0.87	0.37	1.45	0	0.15	0.72
Potri.003G080600.1	0.45	0	0	0	0	0
Potri.003G121200.1	0	0	0	0	0	0
Potri.003G136300.1	0.8	0.43	0.7	1.56	0.95	1.66
Potri.003G139300.1	38.74	43.39	37.84	31.31	33.49	32.68
Potri.003G150700.1	35.47	57.9	58.48	14.6	15.7	19.26
Potri.003G150800.1	37.2	39.05	40.38	18.34	25.08	65.17
Potri.003G161000.1	0.16	0	0	0	0	0
Potri.003G179900.1	0	1.02	0.33	0	0	0.65
Potri.003G220200.1	0	0	0	0	0	0
Potri.004G047500.1	4.28	2.12	3.76	1.75	0.58	1.01
Potri.004G047600.1	17.76	21.49	24.11	5.73	6.6	9.56
Potri.004G051700.1	0.31	0	0.32	0	0.27	0
Potri.004G141200.1	0	0	0	0	0	1.15
Potri.004G187000.1	0	0	0	0	0	0
Potri.005G087200.1	0.13	0	0	0.11	0	0.13
Potri.005G168700.1	118.14	65.74	112.93	34.88	35.42	33.29
Potri.005G176000.1	0.49	0	0.25	0.44	0.22	0
Potri.005G219600.1	1	0.36	0	0	0	0.68
Potri.005G223100.1	0.91	0	0	1.99	0.8	0.46
Potri.005G223200.1	1.6	6.36	5.72	5.71	3.85	7.56
Potri.005G223300.1	0	0	0	0	0	0
Potri.006G021000.1	0	0	0	0	0	0
Potri.006G054500.1	0.85	0.36	0.36	0.46	0.45	0.18
Potri.006G080300.1	0	0.69	0	0.86	0.29	1
Potri.006G104200.1	0.31	0.33	0	0	0	0.43
Potri.006G138700.1	0.54	0	0	0.48	0.24	0.28
Potri.006G138800.1	1.29	0.55	0.27	0.23	0	4.78
Potri.006G156600.1	0	0	0	0.15	0.46	0
Potri.006G163400.1	0.34	0	0	1.06	0.44	0.35
Potri.006G186300.1	8.1	4.21	5.06	8.46	3.89	2.63
Potri.006G218200.1	0	0	0.55	0	0.7	2.17
Potri.006G238600.1	2.93	1.46	3.26	2.27	3.12	1.21
Potri.006G253800.1	0	0.28	0.54	0.92	0.92	1.07
Potri.006G261200.1	0.28	0	0.3	1.76	1	2.34
Potri.007G043400.1	0.26	0.28	0	0	0	0
Potri.007G076800.1	0.59	0.16	0.77	0.26	0.26	0.15
Potri.008G071100.1	0	0	0	0	0	0
Potri.008G073600.1	39.23	35.77	27.09	11.95	13.12	17.77
Potri.008G091300.1	0	0	0	0	0	0
Potri.008G120100.1	9.26	7.01	11.59	5.75	4.05	6.32
Potri.008G166000.1	0	0	0	0	0	0
Potri.008G166100.1	0	0	0	0	0	0
Potri.008G166200.1	0.24	0.26	0.25	0	0.42	0.25
Potri.008G186300.1	0	0	0	0	0	0
Potri.008G215600.1	0	0	0	0	0	0
Potri.009G101900.1	1.31	2.2	1.75	0.17	0.17	12.58
Potri.009G147700.1	0	0	0	0	0	0
Potri.010G046600.1	0	0	0	0	0	0
Potri.010G072400.1	0	0	0	0	0	0
Potri.010G072600.1	0	0	0	0	0	0
Potri.010G125600.1	20.82	14.2	23.15	9.97	6.83	9.38
Potri.010G163900.1	0	0	0	0	0	0
Potri.010G183700.1	0	0	0	0	0	0
Potri.010G186400.1	0	0	0	0	0	0
Potri.011G056900.1	2.34	2.15	0.7	0	0	0.34
Potri.011G061700.1	1.47	0.2	0	0	0	0.19
Potri.011G061800.1	0	0	0	0	0	0
Potri.011G148900.1	0	0	0	0	0	0
Potri.012G108500.1	4.27	1.83	0.67	0.38	0.57	0.22
Potri.012G134000.1	0.52	0	0.72	0	0	0
Potri.012G134100.1	1.18	0.42	0.41	0	0	1.63
Potri.013G045200.1	0	0	0	0	0	0.48
Potri.013G056700.1	0	0.78	0.76	0.66	0.81	0.38
Potri.013G100300.1	0	0	0	0	0	0
Potri.013G101100.1	0	0	0	0	0	0
Potri.013G101200.1	0	0	0	0	0	0
Potri.013G135600.1	7.48	0.71	1.38	1.88	1.1	1.08
Potri.013G158500.1	5.27	5.94	3.42	1.15	0.38	1.34
Potri.014G025200.1	20.77	18.63	12.85	15.83	10.87	12.69
Potri.014G046600.1	0	0	0	0	0	0
Potri.014G046700.1	0	0	0	0	0	0
Potri.014G046800.1	0	0	0	0	0	0
Potri.014G046900.1	0	0	0	0.41	0	0.48
Potri.014G047000.1	0	0	0	0.26	0	0
Potri.014G076700.1	0	0	0	0	0	0
Potri.014G094500.1	0.76	0.49	1.58	0.55	0.68	0.32
Potri.015G023200.1	2.17	2.59	3.33	0.92	0.57	1.59
Potri.015G054500.1	1.48	0.63	0.15	0.93	0.66	0.77
Potri.015G136300.1	0	0	0	0	0.18	0
Potri.015G136400.1	0	0	0	0	0	0.85
Potri.016G018600.1	1	2.13	0.26	0.67	0.22	0.77
Potri.016G053200.1	0	0.18	0	0	0	0
Potri.016G126100.1	2.06	0.95	0.59	0.08	0.04	0.1
Potri.017G013700.1	12.04	5.37	6	6.48	3.55	7.5
Potri.017G053700.1	0	0	0	0	0	0
Potri.017G055400.1	2.54	1.88	2.14	1.67	1.48	1.63
Potri.017G087800.1	0.57	0	0	0.2	0	0.12
Potri.018G021900.1	0.57	0.92	1.49	0.76	1.01	2.06
Potri.018G028000.1	4.21	3.12	4.04	3.73	4.56	3
Potri.018G047300.1	1.67	0	0	0.25	0	1.72
Potri.018G131400.1	0.26	0.28	0	0	0.46	1.35
Potri.019G015500.1	0	0	0	0	0	0
Potri.019G036100.1	0.18	0	0	0	0	0
Potri.019G067400.1	0	0.92	0	0.26	0	0
Potri.019G073300.1	0	0	0	0	0	0
Potri.019G075500.1	0.33	1.07	0	0	0	0
Potri.019G075600.1	0	0	0	0	0	0
Potri.019G088000.1	0	0	0	0	0	0
Potri.019G131300.1	4.29	6.32	5.25	7.97	5.39	9.2
Potri.T050600.1	0	0	0	0.21	0	0

## Sheet: The fold change of DEG
Transcript-ID	Gene-ID	baseMean	log2FoldChange	lfcSE	pvalue	padj
Potri.006G138900.1	PagERF107	214.836	6.01563	0.441201	8.77949e-43	8.34052e-41
Potri.005G195000.1	PagERF94	331.64	6.24902	0.489129	3.27339e-38	1.55486e-36
Potri.005G077300.1	PagERF89	326.625	-2.47115	0.216404	5.18172e-31	1.64088e-29
Potri.011G115600.1	PagERF155	310.969	1.69825	0.183298	5.53151e-21	1.31373e-19
Potri.001G079900.1	PagERF7	67.3659	-2.50341	0.307652	6.45028e-17	1.22555e-15
Potri.014G099900.1	PagERF179	71.1539	-3.06281	0.393398	7.83296e-16	1.24022e-14
Potri.007G090600.1	PagERF118	208.986	-2.10921	0.286858	3.50671e-14	4.7591e-13
Potri.002G065600.1	PagERF37	107.847	8.67806	1.30348	8.78425e-14	1.04313e-12
Potri.014G055700.1	PagERF176	32.8396	-4.06643	0.599723	1.22481e-12	1.29286e-11
Potri.014G126100.1	PagERF180	604.053	1.59685	0.232299	1.94792e-12	1.85052e-11
Potri.001G155700.1	PagERF17	38.2909	-6.27172	0.901616	2.26763e-12	1.95841e-11
Potri.003G151000.1	PagERF77	36.2187	-3.23519	0.526784	8.42415e-11	6.15611e-10
Potri.018G043900.1	PagERF196	70.7975	-1.89931	0.303237	8.33399e-11	6.15611e-10
Potri.002G172300.1	PagERF47	69.2138	-2.20825	0.386801	1.8286e-09	1.24084e-08
Potri.007G138100.1	PagERF119	60.9615	1.92655	0.352117	1.04557e-08	6.62197e-08
Potri.003G081200.1	PagERF71	43.7974	-3.00304	0.66836	6.17767e-07	3.66799e-06
Potri.011G057000.1	PagERF151	18.2006	3.3502	0.741765	1.03549e-06	5.78658e-06
Potri.005G233300.1	PagERF99	7.91571	6.3098	2.62785	1.5557e-05	8.21066e-05
Potri.003G054400.1	PagERF59	7.80367	6.28694	2.63086	1.76363e-05	8.81817e-05
Potri.001G092400.1	PagERF8	78.6751	1.3488	0.359374	6.54714e-05	0.00029876
Potri.018G038100.1	PagERF195	45.6252	2.40927	0.692646	6.60416e-05	0.00029876
Potri.010G006800.1	PagERF072	277.005	1.28001	0.346015	8.82132e-05	0.000380921
Potri.005G140900.1	PagERF91	85.1951	-1.20553	0.336411	0.000145158	0.000574582
Potri.010G072300.1	PagERF141	11.4191	2.97199	0.923277	0.000185974	0.000706699
Potri.008G210900.1	PagERF131	683.638	-1.41829	0.4218	0.000253651	0.000926803
Potri.004G051800.1	PagERF86	15.4546	-2.08502	0.682784	0.000369086	0.00129864
Potri.006G069400.1	PagERF102	7.90281	-4.58325	1.80659	0.000465964	0.00158095
Potri.002G039100.1	PagERF33	35.2263	1.47039	0.46344	0.000484392	0.0015868
Potri.012G032900.1	PagERF157	14.3479	1.83344	0.611991	0.00064796	0.00205187
Potri.002G172200.1	PagERF46	18.8538	-2.40043	0.877448	0.000681283	0.0020878
Potri.003G162500.1	PagERF79	8.69547	2.21545	0.886438	0.00214084	0.00616304
Potri.002G141200.1	PagERF43	6.32099	-3.08482	1.34626	0.00229929	0.00642448
Potri.019G102200.1	PagERF207	14.0394	-1.50597	0.576067	0.00259069	0.00683654
Potri.007G046500.1	PagERF116	44.1555	-1.08947	0.397074	0.0028666	0.0073602
Potri.018G085700.1	PagERF198	75.3785	-1.18062	0.449438	0.00363641	0.00864109
