# Supplementary material for: Overexpression of PagERF072 from Poplar Improves Salt Tolerance
Source: Int J Mol Sci. 2022 Sep 14;23(18):10707. doi: 10.3390/ijms231810707 (PMC9502824; doi:10.3390/ijms231810707)
Supplement: Supplementary file 1 [file ijms-23-10707-s001.zip › Supplementary Table S2 .xlsx]

## Sheet: Sheet1
Primer name	Primer-F	Primer-R	Purpose
PagERF072	ATGTGTGGAGGTGCCATCAT	TTAATTAATTATATTACTAATA	PagERF072 cloning from 84K poplar
PagERF072-GFP	GGGTCGACTGACTAGTACTAGTATGTGTGGAGGTGCCATCAT	TGCTCACCATACTAGTACTAGTATTAATTATATTACTAATAA	Subcellular localization and genetic transformation
PagERF072-BD/AD	CGAATTCATGTGTGGAGGTGCCATCAT	CGGATCCATTAATTATATTACTAATAA	construction of recombinant vector pGBKT7-ERF072 and pGADT7-ERF072
PagERF072-DL	CTATCAAATCTCAAGCTCGC	CCGGCTTCTTGCTCTGTTGC	The relative expression level of transgenic poplars according qRT-PCR
PagERF072-Prok2	CTCTAGAATGTGTGGAGGTGCCATCAT	CGAGCTCTTAATTAATTATATTACTAA	Construction of report vector
GCC-box	AGCTTAGTTGCCAGTTGCCAGTTGCCGAGCT	TGGCAACTGGCAACTGGCAACTG	Construction of effect vector
Action	ACCCTCCAATCCAGACACTG	TTGCTGACCGTATGAGCAAG	Action is an internal reference primer
pBI121	CCATCGTTGAAGATGCCTCTGC	CTCTTCGCTATTACGCCAGCTG	The role of the pBI121 primer is to detect transgenic poplars
SOD1(Potri.003G118400)	GCCTTGCCTGAGATACTTAC	GCTTCAGTCATAGTCTTCAC	qRT-PCR primer of SOD1
SOD2(Potri.009G005100)	CTAATGTTGAAGGCGTCGTC	ACGCATCCATTTGTTGTGTC	qRT-PCR primer of SOD2
POD1(Potri.016G084800)	GTCTTATGCTGACTTCTACC	AATCCAGAACGCTCCTTGTG	qRT-PCR primer of POD1
POD2(Potri.016G132700)	CAGGCTGCTTTCAGGACAGACTTTG	GATCTGGCCATTTGTGCCAGTAAGTG	qRT-PCR primer of POD2
